# Supplementary material for: High-Performance Self-Powered Photodetector Enabled by Te-Doped GeH Nanostructures Engineering
Source: Sensors (Basel). 2025 Apr 17;25(8):2530. doi: 10.3390/s25082530 (PMC12030971; doi:10.3390/s25082530)
Supplement: Supplementary file 1 [file sensors-25-02530-s001.zip]

Archive with 1 entries (1 files):
- sensors-3565666-supplementary.pdf
